# Supplementary material for: Intima-Media Thickness Does Not Differ between Two Common Carotid Artery Segments in Children
Source: PLoS One. 2016 Mar 11;11(3):e0149057. doi: 10.1371/journal.pone.0149057 (PMC4788416; doi:10.1371/journal.pone.0149057)
Supplement: S1 Table — cIMT [mm] at Segment A and B. Segment A refers to the measurement immediately proximal to the bulb and Segment B to 1cm proximal to Segment A. (XLSX) [file pone.0149057.s001.xlsx]

## Sheet: IMT_SegA_vs_SegB
S1 Table. cIMT [mm] at Segment A and B
SEX	AGE GROUP	SEGMENT A	SEGMENT B
F	8	0.5725	0.5725
F	8	0.4725	0.5025
F	8	0.425	0.475
M	8	0.44	0.42
M	8	0.4275	0.4675
M	8	0.4575	0.435
F	10	0.525	0.5225
F	10	0.5225	0.5125
F	10	0.505	0.4825
M	10	0.6525	0.6275
M	10	0.4875	0.5675
M	10	0.4425	0.4725
F	12	0.545	0.53
F	12	0.4575	0.4475
F	12	0.5075	0.4725
M	12	0.52	0.5175
M	12	0.4475	0.5
M	12	0.515	0.5425
F	14	0.585	0.555
F	14	0.61	0.5975
F	14	0.4775	0.5325
M	14	0.52	0.5075
M	14	0.545	0.565
M	14	0.515	0.4825
F	16	0.535	0.56
F	16	0.5625	0.535
F	16	0.5275	0.4975
M	16	0.5375	0.5025
M	16	0.59	0.575
M	16	0.515	0.445
